# Supplementary material for: Vitamin A Promotes the Fusion of Autophagolysosomes and Prevents Excessive Inflammasome Activation in Dextran Sulfate Sodium-Induced Colitis
Source: Int J Mol Sci. 2023 May 12;24(10):8684. doi: 10.3390/ijms24108684 (PMC10218524; doi:10.3390/ijms24108684)
Supplement: Supplementary file 1 [file ijms-24-08684-s001.zip]

Archive with 1 entries (1 files):
- ijms-2342145-supplementary.pdf
